# Supplementary material for: The Class IIA Histone Deacetylase (HDAC) Inhibitor TMP269 Downregulates Ribosomal Proteins and Has Anti-Proliferative and Pro-Apoptotic Effects on AML Cells
Source: Cancers (Basel). 2023 Feb 7;15(4):1039. doi: 10.3390/cancers15041039 (PMC9953883; doi:10.3390/cancers15041039)
Supplement: Supplementary file 1 [file cancers-15-01039-s001.zip]

Archive with 2 entries (2 files):
- Supplementary Data File S1.xlsx
- Supplementary data_6.2.23.pdf
