# Supplementary material for: The Class IIA Histone Deacetylase (HDAC) Inhibitor TMP269 Downregulates Ribosomal Proteins and Has Anti-Proliferative and Pro-Apoptotic Effects on AML Cells
Source: Cancers (Basel). 2023 Feb 7;15(4):1039. doi: 10.3390/cancers15041039 (PMC9953883; doi:10.3390/cancers15041039)
Supplement: Supplementary file 1 [file cancers-15-01039-s001.zip › Supplementary Data File S1.xlsx]

## Sheet: legend
table 1	MOLM-13 cells - TMP269 vs DMSO: significantly differentially expressed proteins with adj. p-value < 0.05
table 2	MOLM-13 cells - TMP269 vs DMSO: Gene ontology (GO) analysis for signif. down-regulated proteins - Biological Process (BP)
table 3	MOLM-13 cells - TMP269 vs DMSO: Gene ontology (GO) analysis for signif. down-regulated proteins - Cellular Component (CC)
table 4	MOLM-13 cells - TMP269 vs DMSO: Gene ontology (GO) analysis for signif. down-regulated proteins - Molecular Function (MF)
table 5	Comparison of table 1 with MILE study: signif. regulated genes in AML vs HC (bone marrow samples only)

## Sheet: table 1
Majority.protein.IDs	T.D_PValue	T.D_AdjPVal	T.D_log2FoldChange	featureAvg	LFQ.intensity.DMSO_1	LFQ.intensity.DMSO_2	LFQ.intensity.DMSO_3	LFQ.intensity.TMP269_1	LFQ.intensity.TMP269_2	LFQ.intensity.TMP269_3	symbol
Q9Y316	2.21851e-06	0.00449249	1.03604	23.9447	23.409	23.4439	23.4273	24.5431	24.375	24.4702	MEMO1
P00395	4.48007e-06	0.00453321	1.35103	24.9567	24.2412	24.2508	24.3515	25.4356	25.7888	25.6721	MT-CO1
Q9H8H3	6.71586e-06	0.00453321	1.00144	23.9112	23.2848	23.4838	23.4629	24.4466	24.445	24.3442	METTL7A
Q02878	3.62215e-05	0.0146697	-0.592526	28.6015	28.8752	28.9187	28.8995	28.3409	28.2852	28.2898	RPL6
O75844	0.000100626	0.0339612	1.08771	24.8856	24.1594	24.2569	24.6091	25.5707	25.2978	25.42	ZMPSTE24
Q9ULC4	0.000137621	0.0348353	1.92996	25.081	23.6046	24.1477	24.5958	25.8788	25.9328	26.3263	MCTS1
Q9H6Z4	0.000137253	0.0348353	-0.566066	23.3405	23.558	23.6734	23.6393	23.1422	22.9946	23.0356	RANBP3
Q15758	0.000158528	0.0356687	-0.548368	25.3225	25.5847	25.6137	25.5916	25.0957	24.9413	25.1079	SLC1A5
P49720	0.000352472	0.0359262	0.924166	26.2558	25.6612	26.0939	25.6262	26.5938	26.838	26.7219	PSMB3
Q9NRF9	0.000300303	0.0359262	0.816856	25.2918	24.8348	25.1086	24.7068	25.6506	25.837	25.6132	POLE3
Q15392	0.000224668	0.0359262	0.771389	25.0876	24.7373	24.5562	24.8122	25.3567	25.653	25.4102	DHCR24
Q9UK45	0.000231646	0.0359262	0.746758	25.0611	24.5493	24.6412	24.8726	25.3194	25.5284	25.4556	LSM7
Q9BTT0	0.000279045	0.0359262	0.686375	27.1816	26.9382	26.8916	26.6855	27.4109	27.6549	27.5086	ANP32E
O15258	0.000284952	0.0359262	0.658494	25.1384	24.9781	24.6627	24.7866	25.4813	25.3977	25.5239	RER1
P56545	0.000354113	0.0359262	0.553324	24.576	24.4102	24.2903	24.1974	24.9162	24.7626	24.879	CTBP2
P11388	0.000218394	0.0359262	-0.559701	25.0423	25.2656	25.3956	25.3054	24.7629	24.8556	24.6689	TOP2A
Q15370	0.000319342	0.0359262	-0.576265	25.7344	26.1107	25.9526	26.0044	25.5054	25.3147	25.5189	ELOB
P25788	0.000291066	0.0359262	-0.696793	26.1097	26.575	26.3689	26.4303	25.7855	25.5947	25.9036	PSMA3
Q9NYH9	0.000489888	0.0367416	0.600824	23.8419	23.7016	23.4297	23.4931	24.0725	24.1037	24.2506	UTP6
O43491	0.000443557	0.0367416	0.439673	25.2383	25.0634	24.929	25.0632	25.4545	25.4468	25.4733	EPB41L2
P63220	0.00044902	0.0367416	-0.460973	27.9736	28.2484	28.1185	28.2452	27.6862	27.8007	27.7423	RPS21
O00170	0.00047768	0.0367416	-0.564973	25.306	25.5488	25.5887	25.6278	24.9952	24.892	25.1832	AIP
P09496	0.000403944	0.0367416	-0.708519	25.3923	25.8071	25.6165	25.816	25.0046	24.8809	25.2286	CLTA
P61513	0.000421554	0.0367416	-0.722739	25.941	26.4718	26.2195	26.2159	25.724	25.6079	25.4071	RPL37A
P18077	0.000489424	0.0367416	-0.732534	27.2764	27.7242	27.7907	27.413	27.0008	26.7891	26.9404	RPL35A
P55327	0.000620983	0.0384576	0.477548	24.7686	24.4978	24.5108	24.5807	25.1151	25.0125	24.8944	TPD52
P62851	0.000557273	0.0384576	-0.432691	28.9119	29.1112	29.0771	29.1966	28.7297	28.7302	28.6268	RPS25
Q9UN86	0.000626716	0.0384576	-0.480778	24.8569	25.0766	25.1025	25.1127	24.7537	24.5645	24.5313	G3BP2
O43395	0.000617599	0.0384576	-0.529135	23.7129	24.017	23.9076	24.008	23.593	23.3291	23.423	PRPF3
Q12824	0.00058485	0.0384576	-0.694679	23.7274	24.0848	24.1865	23.953	23.244	23.5957	23.3006	SMARCB1
Q13185	0.000664412	0.0395716	-0.617313	26.4453	26.5542	26.7713	26.9365	26.1461	26.1571	26.1068	CBX3
Q9NVJ2	0.000701901	0.04061	1.20919	25.2242	24.5148	24.5891	24.7549	25.5029	25.6664	26.3171	ARL8B
P80303	0.000771392	0.04244	0.378514	26.3795	26.2363	26.1426	26.1919	26.6099	26.5597	26.5367	NUCB2
P31350	0.000775447	0.04244	-0.476536	24.7593	24.8654	25.1208	25.0067	24.5193	24.5054	24.5385	RRM2
P49643	0.00080454	0.0428735	-0.743207	23.741	24.3218	23.9136	24.1025	23.2964	23.2559	23.5559	PRIM2
P08758	0.000865755	0.0449527	0.36174	26.7667	26.6225	26.5925	26.5425	26.961	26.9138	26.968	ANXA5
Q5SRE5	0.000914407	0.0462919	-0.454081	24.0457	24.2145	24.2476	24.3562	23.9284	23.7916	23.736	NUP188
P23921	0.000961532	0.0463596	-0.37035	25.8613	25.9828	26.044	26.1126	25.6666	25.673	25.6888	RRM1
P11233	0.00112207	0.049058	0.545118	24.0248	23.8587	23.5813	23.8167	24.223	24.2486	24.4204	RALA
P26599	0.00113513	0.049058	0.408556	27.7441	27.4369	27.5678	27.6148	27.8909	27.9812	27.9732	PTBP1
P80723	0.00116286	0.049058	-0.430705	24.8788	25.1009	25.0708	25.1107	24.7529	24.7089	24.5284	BASP1
Q9Y266	0.0010912	0.049058	-0.479216	25.8353	26.0527	26.0602	26.1116	25.7486	25.4644	25.574	NUDC
Q96EY1	0.00105092	0.049058	-0.76426	24.1173	24.3071	24.7674	24.4237	23.8094	23.5539	23.8421	DNAJA3
Q9NX58	0.00114775	0.049058	-0.881771	24.3447	24.9993	24.6075	24.7499	23.7028	24.2282	23.7803	LYAR

## Sheet: table 2
ID	Description	GeneRatio	BgRatio	pvalue	p.adjust	qvalue	geneID	Count
GO:0022613	ribonucleoprotein complex biogenesis	6/24	448/18800	1.65516e-05	0.00270588	0.00196608	PRPF3/RPL35A/RPS25/RPS21/RPL6/LYAR	6
GO:0002181	cytoplasmic translation	5/24	146/18800	9.95164e-07	0.000449814	0.000326833	RPL35A/RPL37A/RPS25/RPS21/RPL6	5
GO:0016072	rRNA metabolic process	5/24	264/18800	1.79594e-05	0.00270588	0.00196608	RPL35A/RPS25/RPS21/SMARCB1/LYAR	5
GO:0042254	ribosome biogenesis	5/24	304/18800	3.53267e-05	0.00399192	0.00290051	RPL35A/RPS25/RPS21/RPL6/LYAR	5
GO:0006364	rRNA processing	4/24	226/18800	0.000178872	0.00837958	0.00608856	RPL35A/RPS25/RPS21/LYAR	4
GO:0051259	protein complex oligomerization	4/24	244/18800	0.000239804	0.00985378	0.00715971	RRM1/RRM2/SLC1A5/G3BP2	4
GO:0006260	DNA replication	4/24	280/18800	0.000404553	0.0121905	0.00885758	RRM1/RRM2/PRIM2/DNAJA3	4
GO:0034470	ncRNA processing	4/24	424/18800	0.00189498	0.0356887	0.0259313	RPL35A/RPS25/RPS21/LYAR	4
GO:0006261	DNA-templated DNA replication	3/24	159/18800	0.00105446	0.0238309	0.0173154	RRM1/PRIM2/DNAJA3	3
GO:0006457	protein folding	3/24	212/18800	0.00240256	0.0402206	0.0292241	AIP/DNAJA3/NUDC	3
GO:0006264	mitochondrial DNA replication	2/24	14/18800	0.000140806	0.00837958	0.00608856	RRM1/DNAJA3	2
GO:0051290	protein heterotetramerization	2/24	15/18800	0.000162342	0.00837958	0.00608856	RRM1/RRM2	2
GO:0009263	deoxyribonucleotide biosynthetic process	2/24	16/18800	0.000185389	0.00837958	0.00608856	RRM1/RRM2	2
GO:0009265	2'-deoxyribonucleotide biosynthetic process	2/24	16/18800	0.000185389	0.00837958	0.00608856	RRM1/RRM2	2
GO:0046385	deoxyribose phosphate biosynthetic process	2/24	16/18800	0.000185389	0.00837958	0.00608856	RRM1/RRM2	2
GO:0039692	single stranded viral RNA replication via double stranded DNA intermediate	2/24	20/18800	0.000292618	0.011022	0.0080085	TOP2A/SMARCB1	2
GO:0032042	mitochondrial DNA metabolic process	2/24	23/18800	0.000388734	0.0121905	0.00885758	RRM1/DNAJA3	2
GO:0045943	positive regulation of transcription by RNA polymerase I	2/24	23/18800	0.000388734	0.0121905	0.00885758	SMARCB1/LYAR	2
GO:0051291	protein heterooligomerization	2/24	27/18800	0.000537632	0.0151881	0.0110356	RRM1/RRM2	2
GO:0000002	mitochondrial genome maintenance	2/24	31/18800	0.000710031	0.0188785	0.013717	RRM1/DNAJA3	2
GO:0006356	regulation of transcription by RNA polymerase I	2/24	33/18800	0.000804973	0.0202138	0.0146872	SMARCB1/LYAR	2
GO:0039694	viral RNA genome replication	2/24	36/18800	0.000958237	0.0227959	0.0165634	TOP2A/SMARCB1	2
GO:0009394	2'-deoxyribonucleotide metabolic process	2/24	43/18800	0.001366	0.0293787	0.0213465	RRM1/RRM2	2
GO:0009262	deoxyribonucleotide metabolic process	2/24	44/18800	0.00142994	0.0293787	0.0213465	RRM1/RRM2	2
GO:0019692	deoxyribose phosphate metabolic process	2/24	45/18800	0.00149528	0.0293856	0.0213514	RRM1/RRM2	2
GO:1900087	positive regulation of G1/S transition of mitotic cell cycle	2/24	53/18800	0.00206839	0.0373122	0.0271108	RRM1/RRM2	2
GO:0006360	transcription by RNA polymerase I	2/24	54/18800	0.00214627	0.0373122	0.0271108	SMARCB1/LYAR	2

## Sheet: table 3
ID	Description	GeneRatio	BgRatio	pvalue	p.adjust	qvalue	geneID	Count
GO:0022626	cytosolic ribosome	5/24	102/19594	1.36057e-07	1.9048e-05	1.38922e-05	RPL35A/RPL37A/RPS25/RPS21/RPL6	5
GO:0044391	ribosomal subunit	5/24	178/19594	2.16108e-06	0.000151275	0.000110329	RPL35A/RPL37A/RPS25/RPS21/RPL6	5
GO:0005840	ribosome	5/24	229/19594	7.40087e-06	0.000345374	0.000251889	RPL35A/RPL37A/RPS25/RPS21/RPL6	5
GO:0022625	cytosolic large ribosomal subunit	3/24	58/19594	4.76644e-05	0.00166826	0.0012167	RPL35A/RPL37A/RPL6	3
GO:0015934	large ribosomal subunit	3/24	112/19594	0.000337129	0.00943962	0.00688454	RPL35A/RPL37A/RPL6	3
GO:0000228	nuclear chromosome	3/24	228/19594	0.00262731	0.0443823	0.032369	TOP2A/PRIM2/SMARCB1	3
GO:0042788	polysomal ribosome	2/24	31/19594	0.00065425	0.0152658	0.0111337	RPS21/RPL6	2
GO:0022627	cytosolic small ribosomal subunit	2/24	43/19594	0.00125917	0.0251833	0.0183668	RPS25/RPS21	2
GO:0005844	polysome	2/24	65/19594	0.00285315	0.0443823	0.032369	RPS21/RPL6	2
GO:0015935	small ribosomal subunit	2/24	69/19594	0.00320843	0.044918	0.0327598	RPS25/RPS21	2

## Sheet: table 4
ID	Description	GeneRatio	BgRatio	pvalue	p.adjust	qvalue	geneID	Count
GO:0003735	structural constituent of ribosome	5/24	181/18410	3.17458e-06	0.000247617	0.000193816	RPL35A/RPL37A/RPS25/RPS21/RPL6	5
GO:0051082	unfolded protein binding	3/24	121/18410	0.00050676	0.0197636	0.0154695	AIP/DNAJA3/NUDC	3

## Sheet: table 5
Gene Name	REF_ID	#AML	#HC	AML_avg	AML_median	p-value (Mann-Whitney-U)	significance	log2FoldChange
MCTS1	218163_at	500	73	↑	↑	0.0264114	*	1.92996
MT-CO1	1553538_s_at	501	73	↓	↓	0.997589	ns	1.35103
ZMPSTE24	202939_at	501	73	↓	↓	0.540622	ns	1.08771
MEMO1	219065_s_at	501	73	↑	↑	0.286483	ns	1.03604
METTL7A	207761_s_at	501	73	↑	↑	0.0704229	ns	1.00144
PSMB3	201400_at	501	73	↓	↓	0.000194247	***	0.924166
POLE3	208828_at	501	73	↓	↓	0.40006	ns	0.816856
DHCR24	200862_at	383	54	↑	↑	1.25543e-09	****	0.771389
LSM7	204559_s_at	501	73	↑	↑	5.49127e-12	****	0.746758
ANP32E	221505_at	501	73	↓	↓	3.87384e-17	****	0.686375
RER1	202296_s_at	501	73	↓	↓	3.00221e-12	****	0.658494
UTP6	218715_at	500	72	↑	↑	1.57917e-05	****	0.600824
RALA	224880_at	501	72	↑	↑	3.03111e-17	****	0.545118
TPD52	201690_s_at	472	71	↓	↓	1.10542e-08	****	0.477548
EPB41L2	201719_s_at	405	69	↑	↑	1.02134e-17	****	0.439673
PTBP1	211270_x_at	501	73	↑	↑	7.37606e-06	****	0.408556
NUCB2	203675_at	501	73	↓	↓	0.000739856	***	0.378514
ANXA5	200782_at	471	73	↓	↓	1.41433e-11	****	0.36174
RRM1	201477_s_at	501	73	↓	↓	2.03598e-20	****	-0.37035
BASP1	202391_at	488	73	↓	↓	4.83938e-31	****	-0.430705
RPS25	200091_s_at	501	73	↑	↑	7.48191e-08	****	-0.432691
NUP188	212691_at	399	53	↑	↑	0.000972534	***	-0.454081
RPS21	214097_at	499	73	↑	↑	4.04672e-12	****	-0.460973
RRM2	201890_at	498	73	↓	↓	1.20724e-26	****	-0.476536
NUDC	210574_s_at	501	73	↑	↑	1.5387e-11	****	-0.479216
PRPF3	202251_at	501	73	↓	↓	0.000734795	***	-0.529135
SLC1A5	208916_at	497	73	↓	↓	0.0786002	ns	-0.548368
TOP2A	201292_at	473	73	↓	↓	4.92264e-17	****	-0.559701
AIP	201782_s_at	492	72	↑	↑	1.12104e-09	****	-0.564973
RANBP3	202640_s_at	439	68	↑	↑	0.252822	ns	-0.566066
ELOB	200085_s_at	501	73	↓	↓	5.42864e-06	****	-0.576265
RPL6	200034_s_at	501	73	↑	↑	1.50807e-18	****	-0.592526
SMARCB1	212167_s_at	501	72	↑	↑	9.88552e-10	****	-0.694679
PSMA3	201532_at	501	72	↑	↑	0.968119	ns	-0.696793
CLTA	204050_s_at	501	73	↑	↑	0.412009	ns	-0.708519
RPL37A	213459_at	490	69	↑	↑	5.4337e-07	****	-0.722739
RPL35A	238026_at	493	70	↑	↑	1.06163e-22	****	-0.732534
PRIM2	205628_at	418	56	↑	↑	0.126082	ns	-0.743207
DNAJA3	205963_s_at	474	71	↓	↓	0.216451	ns	-0.76426
